# Supplementary material for: Ameliorative Effect of Posidonia oceanica on High Glucose-Related Stress in Human Hepatoma HepG2 Cells
Source: Int J Mol Sci. 2023 Mar 8;24(6):5203. doi: 10.3390/ijms24065203 (PMC10048879; doi:10.3390/ijms24065203)
Supplement: Supplementary file 1 [file ijms-24-05203-s001.zip]

Archive with 1 entries (1 files):
- ijms-2237178-supplementary.pdf
